# Supplementary material for: Coaxial technique-promoted diagnostic accuracy of CT-guided percutaneous cutting needle biopsy for small and deep lung lesions
Source: PLoS One. 2018 Feb 15;13(2):e0192920. doi: 10.1371/journal.pone.0192920 (PMC5814003; doi:10.1371/journal.pone.0192920)
Supplement: S1 Table — (XLSX) [file pone.0192920.s001.xlsx]

## Sheet: Sheet1
No.	Sex	Location	Long diameter（cm）	Short diameter（cm）	depth(cm)	Necrosis or cavitation	Pneumothorax	Chest tube	Haemoptysis	Chest pain	Position	Pathology
1	M	RUL	4.5	4.4	7.4						supine	lung adenocarcinoma
2	M	LLL	5.1	4.9	4.4						right lateral	lung adenocarcinoma
3	M	RML	4.6	3.7	5.6						supine	lung squamous cell carcinoma
4	M	LLL	5.7	5.2	5.9				1		supine	SCLC
5	F	RML	4.9	3.4	5.9						prone	Metastasis
6	F	RML	1.6	1.3	5.5						prone	SCLC
7	F	RUL	3.9	3.5	5.3						supine	NSCLC
8	M	RML	4.8	4.3	5						supine	Metastasis
9	F	RUL	5	4.7	5.6					1	supine	lung squamous cell carcinoma
10	M	RUL	8.4	7.1	3						supine	SCLC
11	M	RLL	6.5	6.3	4.7		1				prone	NSCLC
12	M	RLL	5.7	5.4	6.1						prone	SCLC
13	M	LLL	5.3	4.8	5.2	1					supine	lung adenocarcinoma
14	M	RUL	4.5	3.3	6.6						prone	lung squamous cell carcinoma
15	F	LLL	4.2	4	3.8						prone	Metastasis
16	M	LLL	4.5	4.1	5.4						supine	lung squamous cell carcinoma
17	M	RLL	4.9	3.3	6.5				1		prone	lung squamous cell carcinoma
18	M	RUL	4.4	3	5.5						supine	lung adenocarcinoma
19	F	RML	2	1.5	8.2						supine	lung adenocarcinoma
20	M	RUL	5	4.4	7.8		1				prone	lung adenocarcinoma
21	M	RLL	4.4	2.8	8.6						prone	Metastasis
22	F	RUL	4	3.8	5.1						left lateral	NSCLC
23	M	LLL	5.6	5.3	6.2				1		prone	NSCLC
24	M	RUL	4.5	3.3	6.7	1					supine	lung squamous cell carcinoma
25	M	RLL	5.4	3.7	5						prone	lung adenocarcinoma
26	M	RML	4.4	4.4	4.1						supine	lung adenocarcinoma
27	F	RLL	1	1	5.1						supine	Metastasis
28	M	LLL	4.4	3.2	4.8				1		supine	lung adenocarcinoma
29	M	RML	5.7	3	5.4						prone	lung squamous cell carcinoma
30	M	RUL	4.2	3.3	7.6		1				supine	lung adenocarcinoma
31	M	RUL	5.1	4.8	6	1				1	prone	lung adenocarcinoma
32	M	RML	6.3	6.1	5.8						prone	Metastasis
33	M	RUL	4.4	3.4	6.8						supine	NSCLC
34	M	RUL	5.5	5	5.3				1		supine	lung adenocarcinoma
35	M	RUL	4.5	3.3	7.2	1					left lateral	lung adenocarcinoma
36	M	RLL	5	3.7	7.5		1				prone	lung squamous cell carcinoma
37	M	RLL	5.6	5.1	4						supine	lung adenocarcinoma
38	M	RML	4	2.2	5.8						prone	SCLC
39	M	RML	0.7	0.5	4.8		1				supine	Metastasis
40	M	RLL	6	5.8	4.2				1		supine	SCLC
41	F	RLL	5.3	4	5.6						prone	lung squamous cell carcinoma
42	M	RUL	3.9	2.9	7.8					1	prone	lung squamous cell carcinoma
43	M	RML	5.7	4.5	3.8						supine	lung adenocarcinoma
44	M	RLL	4.4	3.4	7						prone	Metastasis
45	F	LLL	4.9	4.1	4.6						prone	SCLC
46	M	RUL	4	3.9	7						supine	NSCLC
47	F	RUL	4.3	3.7	7.6						prone	lung adenocarcinoma
48	M	LLL	1.9	1.6	7.2		1				supine	lung adenocarcinoma
49	F	RUL	4.9	4.6	6.7	1			1		prone	Metastasis
50	M	RUL	4	3.6	6.9						supine	NSCLC
51	F	RUL	5.8	4.8	5.5					1	left lateral	lung adenocarcinoma
52	M	RUL	6.5	5.1	2.6						supine	lung squamous cell carcinoma
53	M	RUL	3.9	3.6	7.8						prone	Fungus infection
54	M	LLL	4.5	3.3	5.3						prone	lung adenocarcinoma
55	F	LLL	4.4	2.8	8						prone	lung squamous cell carcinoma
56	M	RLL	4.4	2.5	6.1						prone	NSCLC
57	F	LLL	4.3	2.5	8.3	1					right lateral	SCLC
58	F	RML	3.9	3.6	8.4						prone	lung squamous cell carcinoma
59	M	RLL	4.5	4.2	7.8				1		prone	Metastasis
60	M	RUL	4.3	4.2	8						prone	NSCLC
61	F	LLL	0.8	0.8	5.2						prone	lung adenocarcinoma
62	M	RUL	4.8	4.3	6	1					left lateral	NSCLC
63	M	RUL	4.5	4.4	3.8				1		prone	lung adenocarcinoma
64	F	RLL	1.2	1	4.9						prone	Chronic inflammation，proved to be metastasis by follow-up
65	M	RML	4.1	3.7	6.5		1				left lateral	SCLC
66	M	LLL	4.8	4.2	5.2						prone	lung squamous cell carcinoma
67	M	LLL	5	4.6	3.9						supine	lung adenocarcinoma
68	M	RLL	4.6	4.5	5.4						prone	Metastasis
69	F	RUL	4.6	3.9	8.3					1	prone	SCLC
70	M	LLL	5.8	5.5	6						supine	Metastasis
71	F	RUL	5.3	5	3.9						supine	lung squamous cell carcinoma
72	M	RML	4	3.8	3.6				1		supine	lung squamous cell carcinoma
73	M	LLL	3.9	3.4	5.3						prone	lung squamous cell carcinoma
74	F	RLL	4.6	4.4	5.7		1				supine	SCLC
75	F	LLL	1.4	1.2	6.1						right lateral	SCLC
76	F	RLL	4	3.8	8						prone	Metastasis
77	M	LLL	1.4	1.4	5.2						prone	SCLC
78	M	RLL	1.4	1.3	6.2						prone	lung adenocarcinoma
79	F	RLL	1.3	1	6.1				1		supine	Metastasis
80	M	RML	4.1	3.4	5.8						supine	lung squamous cell carcinoma
81	M	RLL	4	3.5	3.9						supine	SCLC
82	M	LLL	4.2	3.8	7.6						prone	Metastasis
83	M	LLL	1.2	1.2	5						right lateral	lung adenocarcinoma
84	M	RLL	5.7	5.4	8	1			1		prone	lung adenocarcinoma
85	F	LLL	5.3	5	5.5						supine	NSCLC
86	F	RLL	4.6	4.5	5.2						supine	lung squamous cell carcinoma
87	M	RML	1.3	1.1	5.8						left lateral	Granuloma
88	M	LLL	1.3	1.2	5.5						prone	Metastasis
89	M	LLL	6.1	5.7	5.8	1					supine	lung squamous cell carcinoma
90	M	RLL	4.1	3.8	7.4						left lateral	lung squamous cell carcinoma
91	F	LLL	4.3	4.2	5.2						supine	SCLC
92	M	LLL	1.3	1.3	5.6				1		right lateral	lung adenocarcinoma
93	M	LLL	1.3	1.2	4.8					1	prone	Chronic inflammation, proved to be metastasis by follow-up
94	M	LLL	1.4	1.2	6.4						prone	Abscess
95	M	LLL	1.4	1.4	5.4						prone	Metastasis
96	F	LLL	5.7	5.5	8.5		1	1			left lateral	lung squamous cell carcinoma
97	F	RML	1.3	1.1	3.7						supine	Lung adenoma
98	F	LLL	1	1	3.8						prone	lung squamous cell carcinoma
99	M	RLL	1.3	1.2	5.2						prone	SCLC
100	F	LLL	1.2	1.2	3.7						supine	Chronic inflammation，proved to be lung adenocarcinoma by resection
101	M	LLL	4.6	4.3	4.6						supine	NSCLC
102	M	RLL	4.4	4	6.5		1				prone	lung squamous cell carcinoma
103	M	LLL	1.3	1.2	5.8						supine	Tuberculosis
104	M	LLL	0.9	0.9	3.7				1		left lateral	Tuberculosis
105	F	RML	1.3	1.3	3.7						supine	SCLC
106	M	RUL	1.4	1.3	7.4						supine	Metastasis
107	M	LLL	1.4	1.2	3.4						supine	Chronic inflammation
108	M	RUL	4.5	4.2	5.2						supine	lung squamous cell carcinoma
109	M	LLL	4.9	3.3	5				1		right lateral	lung squamous cell carcinoma
110	F	RUL	4.5	4.1	5.6						prone	Metastasis
111	F	LLL	4.4	4	6.5						supine	NSCLC
112	M	RLL	4.5	4	5.3						supine	lung squamous cell carcinoma
113	M	RUL	1.3	1.2	3.5						supine	lung adenocarcinoma
114	M	RML	4.5	4.4	5.7					1	prone	lung adenocarcinoma
115	M	LLL	1.4	1.3	6.7				1		supine	SCLC
116	M	RLL	4.5	4.1	6.7						supine	SCLC
117	F	RUL	5.2	2.9	8						left lateral	Metastasis
118	F	RML	4.7	3.5	8						prone	SCLC
119	M	RLL	4.5	3.5	7.9						supine	lung adenocarcinoma
120	F	LLL	1.2	0.9	6.6						prone	Metastasis
121	M	RUL	1.4	1.4	3.5						prone	NSCLC
122	M	RML	1.3	1.3	5.5						left lateral	lung squamous cell carcinoma
123	M	RUL	4	3.1	5.4						supine	Metastasis
124	M	RML	4.6	3.9	3.8	1	1	1			supine	NSCLC
125	F	LLL	3.9	3	7.8				1		supine	Metastasis
126	M	LLL	4.4	3.6	8.3						prone	lung adenocarcinoma
127	F	LLL	4.3	3.6	5						supine	lung adenocarcinoma
128	M	RLL	5.5	4	3.7						supine	Metastasis
129	M	RUL	5.5	3.8	8				1		prone	SCLC
130	M	RML	4.1	3.1	3.7						prone	Metastasis
131	M	RUL	4.4	2.9	6.6		1				supine	lung adenocarcinoma
132	M	LLL	1.3	1.3	6						right lateral	lung squamous cell carcinoma
133	M	RLL	1.2	1.2	6.5						supine	Metastasis
134	M	RUL	4	3.2	5.5					1	supine	lung squamous cell carcinoma
135	M	RUL	1.3	1.3	5.6						supine	lung adenocarcinoma
136	M	RUL	1.4	1.3	6.4						prone	lung squamous cell carcinoma
137	M	LLL	1.4	1.3	6.2						supine	SCLC
138	M	RUL	4.3	3.3	7.8						supine	lung adenocarcinoma
139	M	RML	1.4	1	5.3						supine	Fibrosis
140	M	LLL	4.4	3.2	6.2				1		prone	SCLC
141	F	LLL	4.8	3.6	8.2						prone	lung squamous cell carcinoma
142	M	LLL	4.5	3.4	3.7						prone	SCLC
143	M	RLL	5.2	3.2	3.6				1		prone	Metastasis
144	M	RLL	4.3	2.8	7		1				prone	lung squamous cell carcinoma
145	M	RUL	1.3	1.3	5.7						supine	Chronic inflammation
146	F	RUL	1.2	1.2	5.1						left lateral	SCLC
147	M	LLL	1.4	1.4	6.5						right lateral	SCLC
148	M	LLL	1.1	1.1	3.8						supine	Granuloma,proved to be metastasis by resection
149	M	RUL	4.5	2.5	6.6						supine	lung squamous cell carcinoma
150	F	RLL	6	4.5	7						prone	SCLC
151	M	RML	1.3	1.3	3.8						prone	lung adenocarcinoma
152	F	RUL	4.5	3.2	3.6						supine	SCLC
153	M	LLL	4	3.5	5.9					1	prone	NSCLC
154	M	RUL	1	1	4.8						prone	Tuberculosis
155	M	LLL	1.2	1	6.7						prone	lung squamous cell carcinoma
156	M	RLL	6	4.1	5.7						prone	lung adenocarcinoma
157	F	RUL	4.6	4	8						left lateral	lung adenocarcinoma
158	M	LLL	4.8	3.5	8.3		1				supine	lung squamous cell carcinoma
159	M	RUL	4.5	3.5	7.8						supine	SCLC
160	M	RUL	4.3	3.1	4.7				1		left lateral	lung squamous cell carcinoma
161	M	LLL	3.9	3	3.7						prone	lung adenocarcinoma
162	M	RML	1.2	1.2	5.5						prone	Tuberculosis
163	F	LLL	3.8	2.3	8.2						supine	lung adenocarcinoma
164	M	RUL	5.2	4	3.9	1					supine	Metastasis
165	M	RUL	5.7	5.2	6.2						prone	lung squamous cell carcinoma
166	F	RUL	1.4	1.4	6.2						supine	SCLC
167	M	RLL	4.2	3.4	6						supine	lung squamous cell carcinoma
168	M	RLL	5.7	3.5	6.2						supine	SCLC
169	M	RUL	4.3	3.7	5.9						supine	SCLC
170	M	LLL	4.3	4	6.5						supine	lung adenocarcinoma
171	M	RLL	4.5	2.8	8.5		1				prone	SCLC
172	F	LLL	4.3	4	3.8						prone	lung squamous cell carcinoma
173	F	RML	1.1	1.1	5.8						supine	SCLC
174	M	LLL	4.5	4.1	8.3						supine	SCLC
175	M	RLL	4	2.9	4.6						prone	Metastasis
176	M	RUL	1.3	1.3	6				1		supine	SCLC
177	M	RML	5.2	4	7.9						left lateral	lung adenocarcinoma
178	M	LLL	1.2	1.2	5.7						supine	Metastasis
179	M	LLL	4.2	3.3	6.5						supine	SCLC
180	M	RUL	4.4	2.9	6.3						prone	lung squamous cell carcinoma
181	F	RML	3.9	3	7.7						supine	lung adenocarcinoma
182	M	RLL	1.4	1.3	5.2						supine	Fibrosis
183	M	LLL	1.3	1.3	6.7						right lateral	Metastasis
184	M	LLL	4.4	3.5	6.5					1	prone	SCLC
185	M	RLL	1.2	1.2	3.9						supine	lung adenocarcinoma
186	M	RLL	5.5	5	7.4						prone	lung squamous cell carcinoma
187	M	LLL	5.7	4.8	3.6	1	1	1			prone	lung squamous cell carcinoma
188	F	RUL	1.2	1.2	6.1						left lateral	Metastasis
189	M	LLL	5.4	4.2	8.3						prone	Metastasis
190	M	RUL	4.7	3.8	3.9				1		left lateral	lung squamous cell carcinoma
191	M	LLL	1.2	1.2	6						supine	Metastasis
192	M	RUL	4.2	3.8	7.8		1				prone	lung adenocarcinoma
193	F	RML	3.8	2	3.7	1					supine	lung adenocarcinoma
194	M	LLL	4	2.8	8						prone	lung squamous cell carcinoma
195	M	RUL	1.3	1.1	6.6						prone	Hamartoma
196	M	RML	5.9	4.6	8.5	1				1	prone	lung squamous cell carcinoma
197	M	RUL	4.2	3.5	3.7						prone	lung squamous cell carcinoma
198	M	RLL	1.4	1.4	8.3		1				supine	SCLC
199	F	LLL	5.8	4	4.4						supine	lung adenocarcinoma
200	M	RUL	4.6	3.6	4.6						supine	lung adenocarcinoma
201	M	RLL	4.7	3.6	8.2						supine	lung adenocarcinoma
202	F	LLL	1	1	4.7						prone	lung adenocarcinoma
203	M	LLL	4.3	3.5	5.2						prone	Metastasis
204	M	RUL	4.3	4	5.2						prone	lung adenocarcinoma
205	M	LLL	4.5	3.8	3.9						prone	Metastasis
206	M	LLL	6	4.3	5.4				1		supine	SCLC
207	M	LLL	5.8	4.5	8						right lateral	SCLC
208	M	RUL	4.3	4.1	6.2	1	1				prone	lung squamous cell carcinoma
209	F	RLL	4.2	2.6	5.6						supine	NSCLC
210	M	RUL	4.3	4	5.9						supine	SCLC
211	M	LLL	4.9	3.6	5.2						prone	lung squamous cell carcinoma
212	M	RUL	3.8	2	3.8						prone	lung squamous cell carcinoma
213	M	RUL	4	3.5	5.7						supine	Metastasis
214	M	RLL	4.5	3.3	4.7						supine	SCLC
215	F	RUL	4	3.6	6						supine	lung adenocarcinoma
216	M	RLL	4.3	3.1	5.2						prone	lung adenocarcinoma
217	M	RUL	6	4.2	5.6	1					supine	SCLC
